# Supplementary material for: SP-DTI: subpocket-informed transformer for drug–target interaction prediction
Source: Bioinformatics. 2025 Jan 11;41(3):btaf011. doi: 10.1093/bioinformatics/btaf011 (PMC11886779; doi:10.1093/bioinformatics/btaf011)
Supplement: btaf011_Supplementary_Data [file btaf011_supplementary_data.zip]

Archive with 1 entries (1 files):
- 82861_supp-spdti.pdf
